# Supplementary material for: Family Affluence Based Inequality in Oral Health-Related Quality of Life in a Population of Lithuanian Adolescents
Source: Int J Environ Res Public Health. 2019 Jun 14;16(12):2106. doi: 10.3390/ijerph16122106 (PMC6616952; doi:10.3390/ijerph16122106)
Supplement: Supplementary file 1 [file ijerph-16-02106-s001.zip]

Archive with 2 entries (2 files):
- File S1-Family affluence and OHRQoL.pdf
- File S2-Family affluence and OHRQoL.pdf
